# Supplementary material for: xiSPEC: web-based visualization, analysis and sharing of proteomics data
Source: Nucleic Acids Res. 2018 May 8;46(Web Server issue):W473–8. doi: 10.1093/nar/gky353 (PMC6030980; doi:10.1093/nar/gky353)
Supplement: Supplementary Data [file gky353_supplemental_files.zip]

Archive with 1 entries (1 files):
- gky353_Supp.csv
