# Supplementary material for: xiSPEC: web-based visualization, analysis and sharing of proteomics data
Source: Nucleic Acids Res. 2018 May 8;46(Web Server issue):W473–8. doi: 10.1093/nar/gky353 (PMC6030980; doi:10.1093/nar/gky353)
Supplement: Supplementary Data [file gky353_supplemental_files.zip › gky353_Supp.csv]

PepSeq 1	PepSeq 2	LinkPos 1	LinkPos 2	Protein 1	Protein 2	Decoy 1	Decoy 2	Rank	Score	PassThreshold	Charge	CrossLinkerModMass	expMz	FragmentTolerance	IonTypes	ScanId	PeakListFileName
LKCcarbamidomethylASLQK				P02768-A		FALSE		1	2.5777883043	TRUE	3		316.516339	20.0 ppm	peptide;b;y	7307	E171207_15_Lumos_AB_DE_160_VI186_B1.mzML
AWAVAR				P02768-A		FALSE		1	5.4378357164	TRUE	2		337.192837	20.0 ppm	peptide;b;y	11175	E171207_15_Lumos_AB_DE_160_VI186_B1.mzML
KQTALVELVK				P02768-A		FALSE		1	6.2095244968	TRUE	3		376.904754	20.0 ppm	peptide;b;y	14681	E171207_15_Lumos_AB_DE_160_VI186_B1.mzML
RYKAAFTECcarbamidomethylCcarbamidomethylQAADK				P02768-A		FALSE		1	4.0485245283	TRUE	3		606.946443	20.0 ppm	peptide;b;y	12150	E171207_15_Lumos_AB_DE_160_VI186_B1.mzML
RPCcarbamidomethylFSALEVDETYVPK				P02768-A		FALSE		1	11.8495087515	TRUE	4		478.4893	20.0 ppm	peptide;b;y	20459	E171207_15_Lumos_AB_DE_160_VI186_B1.mzML
TYETTLEK				P02768-A		FALSE		1	3.9982190759	TRUE	1		984.4927	20.0 ppm	peptide;b;y	21546	E171207_15_Lumos_AB_DE_160_VI186_B1.mzML
DAHKSEVAHR				P02768-A		FALSE		1	7.9700985002	TRUE	3		383.863704	20.0 ppm	peptide;b;y	8897	E171207_15_Lumos_AB_DE_160_VI186_B1.mzML
LVTDLTK	VHTECcarbamidomethylCcarbamidomethylHGDLLECcarbamidomethylADDRADLAK	6	3	P02768-A	P02768-A	FALSE	FALSE	1	7.1200076398	TRUE	3	138.06808	1171.223802	20.0 ppm	peptide;b;y	21702	E171207_15_Lumos_AB_DE_160_VI186_B1.mzML
SLHTLFGDK				P02768-A		FALSE		1	11.3888430497	TRUE	2		509.272455	20.0 ppm	peptide;b;y	14805	E171207_15_Lumos_AB_DE_160_VI186_B1.mzML
NECcarbamidomethylFLQHK				P02768-A		FALSE		1	3.151900735	TRUE	3		359.171328	20.0 ppm	peptide;b;y	9032	E171207_15_Lumos_AB_DE_160_VI186_B1.mzML
ETCcarbamidomethylFAEEGKK				P02768-A		FALSE		1	2.7063435343	TRUE	3		400.185367	20.0 ppm	peptide;b;y	7107	E171207_15_Lumos_AB_DE_160_VI186_B1.mzML
HPDYSVVLLLR				P02768-A		FALSE		1	9.6080705559	TRUE	3		437.919184	20.0 ppm	peptide;b;y	24192	E171207_15_Lumos_AB_DE_160_VI186_B1.mzML
AVMoxidationDDFAAFVEK				P02768-A		FALSE		1	6.542132063	TRUE	3		453.548525	20.0 ppm	peptide;b;y	21976	E171207_15_Lumos_AB_DE_160_VI186_B1.mzML
RHPDYSVVLLLR				P02768-A		FALSE		1	12.4620188648	TRUE	3		489.95304	20.0 ppm	peptide;b;y	21047	E171207_15_Lumos_AB_DE_160_VI186_B1.mzML
TCcarbamidomethylVADESAENCcarbamidomethylDK				P02768-A		FALSE		1	8.9236933512	TRUE	3		500.198141	20.0 ppm	peptide;b;y	7117	E171207_15_Lumos_AB_DE_160_VI186_B1.mzML
FPKAEFAEVSK				P02768-A		FALSE		1	8.1198279894	TRUE	3		418.224282	20.0 ppm	peptide;b;y	13904	E171207_15_Lumos_AB_DE_160_VI186_B1.mzML
AEFAEVSKLVTDLTK				P02768-A		FALSE		1	11.3562919453	TRUE	3		550.9707	20.0 ppm	peptide;b;y	27926	E171207_15_Lumos_AB_DE_160_VI186_B1.mzML
NLGKVGSK	ASSAKQR	4	5	P02768-A	P02768-A	FALSE	FALSE	1	9.3281244896	TRUE	3	138.06808	562.989049	20.0 ppm	peptide;b;y	9399	E171207_15_Lumos_AB_DE_160_VI186_B1.mzML
QEPERNECcarbamidomethylFLQHK				P02768-A		FALSE		1	7.4860840601	TRUE	3		572.271061	20.0 ppm	peptide;b;y	9121	E171207_15_Lumos_AB_DE_160_VI186_B1.mzML
LKCcarbamidomethylASLQK	ASSAKQR	2	5	P02768-A	P02768-A	FALSE	FALSE	1	7.2924549925	TRUE	4	138.06808	458.757292	20.0 ppm	peptide;b;y	10254	E171207_15_Lumos_AB_DE_160_VI186_B1.mzML
NLGKVGSK	CcarbamidomethylCcarbamidomethylKHPEAK	4	3	P02768-A	P02768-A	FALSE	FALSE	1	5.2218143876	TRUE	4	138.06808	493.005792	20.0 ppm	peptide;b;y	11039	E171207_15_Lumos_AB_DE_160_VI186_B1.mzML
VFDEFKPLVEEPQNLIK				P02768-A		FALSE		1	13.7588816014	TRUE	3		682.371075	20.0 ppm	peptide;b;y	27212	E171207_15_Lumos_AB_DE_160_VI186_B1.mzML
LCcarbamidomethylTVATLR	SLHTLFGDK	3	1	P02768-A	P02768-A	FALSE	FALSE	1	4.496454141	TRUE	3	138.06808	696.711391	20.0 ppm	peptide;b;y	30172	E171207_15_Lumos_AB_DE_160_VI186_B1.mzML
VHTECcarbamidomethylCcarbamidomethylHGDLLECcarbamidomethylADDR				P02768-A		FALSE		1	10.031201336	TRUE	4		522.465057	20.0 ppm	peptide;b;y	10909	E171207_15_Lumos_AB_DE_160_VI186_B1.mzML
LAKTYETTLEK	ETKAKPK	3	5	P02768-A	DECOY:P02768-A	FALSE	TRUE	1	4.4128011874	TRUE	3	138.06808	745.752866	20.0 ppm	peptide;b;y	24846	E171207_15_Lumos_AB_DE_160_VI186_B1.mzML
LKCcarbamidomethylASLQK	LAKTYETTLEK	2	3	P02768-A	P02768-A	FALSE	FALSE	1	10.7436126293	TRUE	4	138.06808	596.081169	20.0 ppm	peptide;b;y	15802	E171207_15_Lumos_AB_DE_160_VI186_B1.mzML
ALVLIAFAQYLQQCcarbamidomethylPFEDHVK				P02768-A		FALSE		1	8.5458747644	TRUE	3		830.768389	20.0 ppm	peptide;b;y	37334	E171207_15_Lumos_AB_DE_160_VI186_B1.mzML
LAKTYETTLEK	LAVAWKAFR	3	6	P02768-A	DECOY:P02768-A	FALSE	TRUE	1	4.4608270245	TRUE	4	138.06808	624.604749	20.0 ppm	peptide;b;y	25279	E171207_15_Lumos_AB_DE_160_VI186_B1.mzML
VHTECcarbamidomethylCcarbamidomethylHGDLLECcarbamidomethylADDRADLAK				P02768-A		FALSE		1	11.4070460133	TRUE	5		517.829703	20.0 ppm	peptide;b;y	13301	E171207_15_Lumos_AB_DE_160_VI186_B1.mzML
KVPQVSTPTLVEVSR	ATKEQLK	1	3	P02768-A	P02768-A	FALSE	FALSE	1	6.0227323403	TRUE	4	138.06808	649.375607	20.0 ppm	peptide;b;y	18495	E171207_15_Lumos_AB_DE_160_VI186_B1.mzML
LVRPEVDVMCcarbamidomethylTAFHDNEETFLK				P02768-A		FALSE		1	16.731901559	TRUE	4		663.322204	20.0 ppm	peptide;b;y	24298	E171207_15_Lumos_AB_DE_160_VI186_B1.mzML
QEPERNECcarbamidomethylFLQHKDDNPNLPR				P02768-A		FALSE		1	12.2268386759	TRUE	4		659.813078	20.0 ppm	peptide;b;y	11614	E171207_15_Lumos_AB_DE_160_VI186_B1.mzML
LVRPEVDVMoxidationCcarbamidomethylTAFHDNEETFLK				P02768-A		FALSE		1	13.8110632572	TRUE	3		889.425907	20.0 ppm	peptide;b;y	20399	E171207_15_Lumos_AB_DE_160_VI186_B1.mzML
RMPCcarbamidomethylAEDYLSVVLNQLCcarbamidomethylVLHEK				P02768-A		FALSE		1	11.2598383518	TRUE	4		669.335231	20.0 ppm	peptide;b;y	34116	E171207_15_Lumos_AB_DE_160_VI186_B1.mzML
TCcarbamidomethylVADESAENCcarbamidomethylDK	LVNEVTEFAK	1	6	P02768-A	P02768-A	FALSE	FALSE	1	7.0087530775	TRUE	3	138.06808	929.091217	20.0 ppm	peptide;b;y	27219	E171207_15_Lumos_AB_DE_160_VI186_B1.mzML
QEPERNECcarbamidomethylFLQHKDDNPNLPR				P02768-A		FALSE		1	14.775416972	TRUE	3		879.414635	20.0 ppm	peptide;b;y	12144	E171207_15_Lumos_AB_DE_160_VI186_B1.mzML
LVRPEVDVMoxidationCcarbamidomethylTAFHDNEETFLKK				P02768-A		FALSE		1	11.0040537683	TRUE	5		559.67713	20.0 ppm	peptide;b;y	18274	E171207_15_Lumos_AB_DE_160_VI186_B1.mzML
MoxidationPCcarbamidomethylAEDYLSVVLNQLCcarbamidomethylVLHEKTPVSDR				P02768-A		FALSE		1	11.4438936694	TRUE	4		798.141409	20.0 ppm	peptide;b;y	33174	E171207_15_Lumos_AB_DE_160_VI186_B1.mzML
FKDLGEENFK	ADLAKYICcarbamidomethylENQDSISSK	2	5	P02768-A	P02768-A	FALSE	FALSE	1	12.6392696772	TRUE	3	138.06808	1102.53588	20.0 ppm	peptide;b;y	22995	E171207_15_Lumos_AB_DE_160_VI186_B1.mzML
HKPKATKEQLKAVMDDFAAFVEK	FQLSAK	7	4	P02768-A	DECOY:P02768-A	FALSE	TRUE	1	2.6284584895	TRUE	4	138.06808	866.217116	20.0 ppm	peptide;b;y	26542	E171207_15_Lumos_AB_DE_160_VI186_B1.mzML
LVTDLTK	VHTECcarbamidomethylCcarbamidomethylHGDLLECcarbamidomethylADDRADLAK	6	3	P02768-A	P02768-A	FALSE	FALSE	1	13.6588432116	TRUE	4	138.06808	878.669327	20.0 ppm	peptide;b;y	21796	E171207_15_Lumos_AB_DE_160_VI186_B1.mzML
LAKTYETTLEK	TPVSDRVTKCcarbamidomethylCcarbamidomethylTESLVNR	3	9	P02768-A	P02768-A	FALSE	FALSE	1	10.9608461819	TRUE	4	138.06808	889.707879	20.0 ppm	peptide;b;y	17600	E171207_15_Lumos_AB_DE_160_VI186_B1.mzML
SLHTLFGDKLCcarbamidomethylTVATLR	TCcarbamidomethylVADESAENCcarbamidomethylDK	9	7	P02768-A	P02768-A	FALSE	FALSE	1	3.7659614007	TRUE	5	138.06808	714.34233	20.0 ppm	peptide;b;y	26261	E171207_15_Lumos_AB_DE_160_VI186_B1.mzML
HPYFYAPELLFFAKR	LKECcarbamidomethylCcarbamidomethylEKPLLEK	14	7	P02768-A	P02768-A	FALSE	FALSE	1	11.6707177965	TRUE	5	138.06808	717.377519	20.0 ppm	peptide;b;y	29143	E171207_15_Lumos_AB_DE_160_VI186_B1.mzML
RMoxidationPCcarbamidomethylAEDYLSVVLNQLCcarbamidomethylVLHEK				P02768-A		FALSE		1	14.9098332584	TRUE	3		897.44278	20.0 ppm	peptide;b;y	32243	E171207_15_Lumos_AB_DE_160_VI186_B1.mzML
VFDEFKPLVEEPQNLIK	DVFLGMoxidationFLYEYAR	6	9	P02768-A	P02768-A	FALSE	FALSE	1	14.1785190936	TRUE	4	138.06808	956.242256	20.0 ppm	peptide;b;y	36000	E171207_15_Lumos_AB_DE_160_VI186_B1.mzML
FKDLGEENFK	LVNEVTEFAKTCcarbamidomethylVADESAENCcarbamidomethylDK	2	10	P02768-A	P02768-A	FALSE	FALSE	1	11.1354544449	TRUE	4	138.06808	998.967619	20.0 ppm	peptide;b;y	25392	E171207_15_Lumos_AB_DE_160_VI186_B1.mzML
DVFLGMFLYEYAR	VFDEFKPLVEEPQNLIK	9	6	P02768-A	P02768-A	FALSE	FALSE	1	11.591029385	TRUE	4	138.06808	952.244105	20.0 ppm	peptide;b;y	36181	E171207_15_Lumos_AB_DE_160_VI186_B1.mzML
LKECcarbamidomethylCcarbamidomethylEKPLLEK	RHPYFYAPELLFFAKR	7	15	P02768-A	P02768-A	FALSE	FALSE	1	9.9952881492	TRUE	6	138.06808	623.998979	20.0 ppm	peptide;b;y	28159	E171207_15_Lumos_AB_DE_160_VI186_B1.mzML
DVFLGMFLYEYAR	VFDEFKPLVEEPQNLIK	11	6	P02768-A	P02768-A	FALSE	FALSE	1	15.1967212707	TRUE	3	138.06808	1269.322866	20.0 ppm	peptide;b;y	36251	E171207_15_Lumos_AB_DE_160_VI186_B1.mzML
KQTALVELVK	QNCcarbamidomethylELFEQLGEYKFQNALLVR	1	13	P02768-A	P02768-A	FALSE	FALSE	1	14.5040212869	TRUE	5	138.06808	773.817694	20.0 ppm	peptide;b;y	33666	E171207_15_Lumos_AB_DE_160_VI186_B1.mzML
YKAAFTECcarbamidomethylCcarbamidomethylQAADK	RHPYFYAPELLFFAKR	2	15	P02768-A	P02768-A	FALSE	FALSE	1	10.4515213332	TRUE	4	138.06808	964.477828	20.0 ppm	peptide;b;y	28545	E171207_15_Lumos_AB_DE_160_VI186_B1.mzML
RPCcarbamidomethylFSALEVDETYVPK	EFNAETFTFHADICcarbamidomethylTLSEK	13	6	P02768-A	P02768-A	FALSE	FALSE	1	7.4983032694	TRUE	4	138.06808	1077.760649	20.0 ppm	peptide;b;y	32360	E171207_15_Lumos_AB_DE_160_VI186_B1.mzML
AFKAWAVAR	LVTDLTKVHTECcarbamidomethylCcarbamidomethylHGDLLECcarbamidomethylADDRADLAK	3	7	P02768-A	P02768-A	FALSE	FALSE	1	3.2438355525	TRUE	5	138.06808	903.24958	20.0 ppm	peptide;b;y	23398	E171207_15_Lumos_AB_DE_160_VI186_B1.mzML
VTKCcarbamidomethylCcarbamidomethylTESLVNR	MPCcarbamidomethylAEDYLSVVLNQLCcarbamidomethylVLHEKTPVSDR	3	21	P02768-A	P02768-A	FALSE	FALSE	1	12.090415792	TRUE	5	138.06808	956.269831	20.0 ppm	peptide;b;y	33913	E171207_15_Lumos_AB_DE_160_VI186_B1.mzML
VPQVSTPTLVEVSR	MPCcarbamidomethylAEDYLSVVLNQLCcarbamidomethylVLHEKTPVSDR	5	21	P02768-A	P02768-A	FALSE	FALSE	1	15.3799190826	TRUE	5	138.06808	965.297519	20.0 ppm	peptide;b;y	35740	E171207_15_Lumos_AB_DE_160_VI186_B1.mzML
HPYFYAPELLFFAKR	LVRPEVDVMoxidationCcarbamidomethylTAFHDNEETFLKK	14	22	P02768-A	P02768-A	FALSE	FALSE	1	9.0692612261	TRUE	5	138.06808	966.889616	20.0 ppm	peptide;b;y	30491	E171207_15_Lumos_AB_DE_160_VI186_B1.mzML
LVRPEVDVMoxidationCcarbamidomethylTAFHDNEETFLKK	RYKAAFTECcarbamidomethylCcarbamidomethylQAADKAACcarbamidomethylLLPK	22	3	P02768-A	P02768-A	FALSE	FALSE	1	3.5272299687	TRUE	6	138.06808	918.114261	20.0 ppm	peptide;b;y	27596	E171207_15_Lumos_AB_DE_160_VI186_B1.mzML
ADLAKYICcarbamidomethylENQDSISSK	ECcarbamidomethylCcarbamidomethylEKPLLEKSHCcarbamidomethylIAEVENDEMoxidationPADLPSLAADFVESK	5	10	P02768-A	P02768-A	FALSE	FALSE	1	6.7708587624	TRUE	6	138.06808	1060.161709	20.0 ppm	peptide;b;y	29401	E171207_15_Lumos_AB_DE_160_VI186_B1.mzML
VPQVSTPTLVEVSR	MoxidationPCcarbamidomethylAEDYLSVVLNQLCcarbamidomethylVLHEKTPVSDR	6	21	P02768-A	P02768-A	FALSE	FALSE	1	15.6941004029	TRUE	5	138.06808	968.495763	20.0 ppm	peptide;b;y	35296	E171207_15_Lumos_AB_DE_160_VI186_B1.mzML
ADLAKYICcarbamidomethylENQDSISSK	LKECcarbamidomethylCcarbamidomethylEKPLLEKSHCcarbamidomethylIAEVENDEMoxidationPADLPSLAADFVESK	5	7	P02768-A	P02768-A	FALSE	FALSE	1	5.3790398313	TRUE	5	138.06808	1320.227933	20.0 ppm	peptide;b;y	28440	E171207_15_Lumos_AB_DE_160_VI186_B1.mzML
ADLAKYICcarbamidomethylENQDSISSK	LKECcarbamidomethylCcarbamidomethylEKPLLEKSHCcarbamidomethylIAEVENDEMPADLPSLAADFVESK	5	12	P02768-A	P02768-A	FALSE	FALSE	1	7.1310338565	TRUE	6	138.06808	1097.692163	20.0 ppm	peptide;b;y	29873	E171207_15_Lumos_AB_DE_160_VI186_B1.mzML
ADLAKYICcarbamidomethylENQDSISSK	LKECcarbamidomethylCcarbamidomethylEKPLLEKSHCcarbamidomethylIAEVENDEMoxidationPADLPSLAADFVESK	5	12	P02768-A	P02768-A	FALSE	FALSE	1	2.066324261	TRUE	5	138.06808	1320.227933	20.0 ppm	peptide;b;y	28552	E171207_15_Lumos_AB_DE_160_VI186_B1.mzML
ECcarbamidomethylCcarbamidomethylEKPLLEKSHCcarbamidomethylIAEVENDEMoxidationPADLPSLAADFVESK	VHTECcarbamidomethylCcarbamidomethylHGDLLECcarbamidomethylADDRADLAKYICcarbamidomethylENQDSISSK	10	22	P02768-A	P02768-A	FALSE	FALSE	1	4.5664100393	TRUE	6	138.06808	1404.798443	20.0 ppm	peptide;b;y	28504	E171207_15_Lumos_AB_DE_160_VI186_B1.mzML
ADLAKYICcarbamidomethylENQDSISSK	LKECcarbamidomethylCcarbamidomethylEKPLLEKSHCcarbamidomethylIAEVENDEMPADLPSLAADFVESK	5	7	P02768-A	P02768-A	FALSE	FALSE	1	4.0898355527	TRUE	5	138.06808	1317.028893	20.0 ppm	peptide;b;y	29823	E171207_15_Lumos_AB_DE_160_VI186_B1.mzML
SLHTLFGDKLCcarbamidomethylTVATLRETYGEMADCcarbamidomethylCcarbamidomethylAKQEPER				P02768-A		FALSE		1	0.7239599897	TRUE	5		798.178139	20.0 ppm	peptide;b;y	17332	E171207_15_Lumos_AB_DE_160_VI186_B1.mzML
LAKTYETTLEK	VTKCcarbamidomethylCcarbamidomethylTESLVNR	3	3	P02768-A	P02768-A	FALSE	FALSE	1	12.0939553932	TRUE	4	138.06808	725.875162	20.0 ppm	peptide;b;y	16786	E171207_15_Lumos_AB_DE_160_VI186_B1.mzML
MPCcarbamidomethylAEDYLSVVLNQLCcarbamidomethylVLHEKTPVSDR				P02768-A		FALSE		1	9.9236026904	TRUE	4		794.142726	20.0 ppm	peptide;b;y	34808	E171207_15_Lumos_AB_DE_160_VI186_B1.mzML
RMPCcarbamidomethylAEDYLSVVLNQLCcarbamidomethylVLHEKTPVSDR				P02768-A		FALSE		1	1.3326887022	TRUE	4		833.168036	20.0 ppm	peptide;b;y	36039	E171207_15_Lumos_AB_DE_160_VI186_B1.mzML
ATKEQLK	QNCcarbamidomethylELFEQLGEYKFQNALLVR	3	13	P02768-A	P02768-A	FALSE	FALSE	1	5.671650265	TRUE	3	138.06808	1185.285689	20.0 ppm	peptide;b;y	29629	E171207_15_Lumos_AB_DE_160_VI186_B1.mzML
SHCcarbamidomethylIAEVENDEMoxidationPADLPSLAADFVESK	LKECcarbamidomethylCcarbamidomethylEKPLLEK	1	7	P02768-A	P02768-A	FALSE	FALSE	1	2.1892852902	TRUE	4	138.06808	1169.306565	20.0 ppm	peptide;b;y	29360	E171207_15_Lumos_AB_DE_160_VI186_B1.mzML
NLGKVGSK	ASSAKQR	4	5	P02768-A	P02768-A	FALSE	FALSE	1	5.1173861778	TRUE	4	138.06808	422.493354	20.0 ppm	peptide;b;y	9398	E171207_15_Lumos_AB_DE_160_VI186_B1.mzML
LDELRDEGK				P02768-A		FALSE		1	6.0975939182	TRUE	3		358.85245	20.0 ppm	peptide;b;y	7905	E171207_15_Lumos_AB_DE_160_VI186_B1.mzML
YICcarbamidomethylENQDSISSKLK	FPKAEFAEVSK	12	3	P02768-A	P02768-A	FALSE	FALSE	1	10.2109303847	TRUE	4	138.06808	769.3917	20.0 ppm	peptide;b;y	22442	E171207_15_Lumos_AB_DE_160_VI186_B1.mzML
LAKTYETTLEK	NYAEAKDVFLGMoxidationFLYEYAR	3	6	P02768-A	P02768-A	FALSE	FALSE	1	13.0620078003	TRUE	3	138.06808	1250.628715	20.0 ppm	peptide;b;y	33246	E171207_15_Lumos_AB_DE_160_VI186_B1.mzML
VPQVSTPTLVEVSR	MoxidationPCcarbamidomethylAEDYLSVVLNQLCcarbamidomethylVLHEKTPVSDR	6	21	P02768-A	P02768-A	FALSE	FALSE	1	11.5598176843	TRUE	4	138.06808	1210.367782	20.0 ppm	peptide;b;y	35375	E171207_15_Lumos_AB_DE_160_VI186_B1.mzML
SEVAHR	ADLAKYICcarbamidomethylENQDSISSK	1	5	P02768-A	P02768-A	FALSE	FALSE	1	8.9304729807	TRUE	4	138.06808	695.091695	20.0 ppm	peptide;b;y	18018	E171207_15_Lumos_AB_DE_160_VI186_B1.mzML
SHCcarbamidomethylIAEVENDEMoxidationPADLPSLAADFVESK				P02768-A		FALSE		1	14.2204683203	TRUE	4		748.341591	20.0 ppm	peptide;b;y	27440	E171207_15_Lumos_AB_DE_160_VI186_B1.mzML
YICcarbamidomethylENQDSISSK	VHTECcarbamidomethylCcarbamidomethylHGDLLECcarbamidomethylADDRADLAK	1	3	P02768-A	P02768-A	FALSE	FALSE	1	9.9109905756	TRUE	5	138.06808	833.971401	20.0 ppm	peptide;b;y	22488	E171207_15_Lumos_AB_DE_160_VI186_B1.mzML
VPQVSTPTLVEVSR				P02768-A		FALSE		1	5.6317795611	TRUE	2		756.426577	20.0 ppm	peptide;b;y	22133	E171207_15_Lumos_AB_DE_160_VI186_B1.mzML
LVNEVTEFAK				P02768-A		FALSE		1	10.4090971586	TRUE	1		1149.6169	20.0 ppm	peptide;b;y	17755	E171207_15_Lumos_AB_DE_160_VI186_B1.mzML
ECcarbamidomethylCcarbamidomethylEKPLLEK				P02768-A		FALSE		1	6.1243079257	TRUE	3		435.877501	20.0 ppm	peptide;b;y	9117	E171207_15_Lumos_AB_DE_160_VI186_B1.mzML
LKCcarbamidomethylASLQK	LAKTYETTLEK	2	3	P02768-A	P02768-A	FALSE	FALSE	1	7.0280080979	TRUE	3	138.06808	794.439503	20.0 ppm	peptide;b;y	15780	E171207_15_Lumos_AB_DE_160_VI186_B1.mzML
SHCcarbamidomethylIAEVENDEMPADLPSLAADFVESK				P02768-A		FALSE		1	8.7917110073	TRUE	4		744.342978	20.0 ppm	peptide;b;y	30130	E171207_15_Lumos_AB_DE_160_VI186_B1.mzML
CcarbamidomethylCcarbamidomethylTESLVNR	VFDEFKPLVEEPQNLIK	3	6	P02768-A	P02768-A	FALSE	FALSE	1	5.4191066299	TRUE	3	138.06808	1107.558159	20.0 ppm	peptide;b;y	30344	E171207_15_Lumos_AB_DE_160_VI186_B1.mzML
YLYEIAR				P02768-A		FALSE		1	5.0505623374	TRUE	1		927.495362	20.0 ppm	peptide;b;y	26882	E171207_15_Lumos_AB_DE_160_VI186_B1.mzML
NECcarbamidomethylFLQHKDDNPNLPR				P02768-A		FALSE		1	12.7434317901	TRUE	4		499.988188	20.0 ppm	peptide;b;y	12244	E171207_15_Lumos_AB_DE_160_VI186_B1.mzML
LVRPEVDVMCcarbamidomethylTAFHDNEETFLK				P02768-A		FALSE		1	17.1393022774	TRUE	3		884.094116	20.0 ppm	peptide;b;y	24232	E171207_15_Lumos_AB_DE_160_VI186_B1.mzML
TYETTLEK	CcarbamidomethylCcarbamidomethylAAADPHECcarbamidomethylYAK	5	11	P02768-A	P02768-A	FALSE	FALSE	1	2.3455537488	TRUE	4	138.06808	669.293745	20.0 ppm	peptide;b;y	17463	E171207_15_Lumos_AB_DE_160_VI186_B1.mzML
MoxidationPCcarbamidomethylAEDYLSVVLNQLCcarbamidomethylVLHEKTPVSDR	VTKCcarbamidomethylCcarbamidomethylTESLVNR	21	3	P02768-A	P02768-A	FALSE	FALSE	1	3.3633106081	TRUE	4	138.06808	1199.082201	20.0 ppm	peptide;b;y	32582	E171207_15_Lumos_AB_DE_160_VI186_B1.mzML
HPYFYAPELLFFAKR	LVRPEVDVMoxidationCcarbamidomethylTAFHDNEETFLKK	14	22	P02768-A	P02768-A	FALSE	FALSE	1	11.8889744669	TRUE	6	138.06808	805.909277	20.0 ppm	peptide;b;y	30469	E171207_15_Lumos_AB_DE_160_VI186_B1.mzML
VPQVSTPTLVEVSR				P02768-A		FALSE		1	9.45235748	TRUE	3		504.619736	20.0 ppm	peptide;b;y	19350	E171207_15_Lumos_AB_DE_160_VI186_B1.mzML
LKECcarbamidomethylCcarbamidomethylEKPLLEK				P02768-A		FALSE		1	14.4503017177	TRUE	3		516.271035	20.0 ppm	peptide;b;y	10398	E171207_15_Lumos_AB_DE_160_VI186_B1.mzML
VTKCcarbamidomethylCcarbamidomethylTESLVNR				P02768-A		FALSE		1	7.4097503817	TRUE	3		489.575032	20.0 ppm	peptide;b;y	8965	E171207_15_Lumos_AB_DE_160_VI186_B1.mzML
ADDKETCcarbamidomethylFAEEGK				P02768-A		FALSE		1	12.1575064078	TRUE	3		500.549238	20.0 ppm	peptide;b;y	8391	E171207_15_Lumos_AB_DE_160_VI186_B1.mzML
FGERAFKAWAVAR				P02768-A		FALSE		1	7.1314460379	TRUE	4		377.958729	20.0 ppm	peptide;b;y	16639	E171207_15_Lumos_AB_DE_160_VI186_B1.mzML
QNCcarbamidomethylELFEQLGEYK				P02768-A		FALSE		1	6.9592469319	TRUE	2		829.382554	20.0 ppm	peptide;b;y	22272	E171207_15_Lumos_AB_DE_160_VI186_B1.mzML
SHCcarbamidomethylIAEVENDEMoxidationPADLPSLAADFVESK				P02768-A		FALSE		1	13.4488385543	TRUE	3		997.452756	20.0 ppm	peptide;b;y	27768	E171207_15_Lumos_AB_DE_160_VI186_B1.mzML
KYLYEIAR	RMoxidationPCcarbamidomethylAEDYLSVVLNQLCcarbamidomethylVLHEK	1	10	P02768-A	P02768-A	FALSE	FALSE	1	3.4993955483	TRUE	5	138.06808	777.398423	20.0 ppm	peptide;b;y	33628	E171207_15_Lumos_AB_DE_160_VI186_B1.mzML
AFKAWAVAR	LVTDLTKVHTECcarbamidomethylCcarbamidomethylHGDLLECcarbamidomethylADDRADLAK	3	7	P02768-A	P02768-A	FALSE	FALSE	1	12.2685971079	TRUE	4	138.06808	1128.809917	20.0 ppm	peptide;b;y	23447	E171207_15_Lumos_AB_DE_160_VI186_B1.mzML
LKECcarbamidomethylCcarbamidomethylEKPLLEK	SHCcarbamidomethylIAEVENDEMPADLPSLAADFVESK	7	1	P02768-A	P02768-A	FALSE	FALSE	1	7.2462319121	TRUE	5	138.06808	932.447923	20.0 ppm	peptide;b;y	31316	E171207_15_Lumos_AB_DE_160_VI186_B1.mzML
MoxidationPCcarbamidomethylAEDYLSVVLNQLCcarbamidomethylVLHEKTPVSDR	VTKCcarbamidomethylCcarbamidomethylTESLVNR	21	3	P02768-A	P02768-A	FALSE	FALSE	1	10.9613518721	TRUE	5	138.06808	959.468519	20.0 ppm	peptide;b;y	32525	E171207_15_Lumos_AB_DE_160_VI186_B1.mzML
KQTALVELVK	CcarbamidomethylCcarbamidomethylKADDKETCcarbamidomethylFAEEGK	1	3	P02768-A	P02768-A	FALSE	FALSE	1	8.3431433144	TRUE	5	138.06808	643.516264	20.0 ppm	peptide;b;y	17842	E171207_15_Lumos_AB_DE_160_VI186_B1.mzML
HPYFYAPELLFFAKR	ECcarbamidomethylCcarbamidomethylEKPLLEK	14	5	P02768-A	P02768-A	FALSE	FALSE	1	5.4099838517	TRUE	5	138.06808	669.142103	20.0 ppm	peptide;b;y	31155	E171207_15_Lumos_AB_DE_160_VI186_B1.mzML
TPVSDR	MoxidationPCcarbamidomethylAEDYLSVVLNQLCcarbamidomethylVLHEK	1	9	P02768-A	P02768-A	FALSE	FALSE	1	4.9874734296	TRUE	3	138.06808	1115.879791	20.0 ppm	peptide;b;y	36098	E171207_15_Lumos_AB_DE_160_VI186_B1.mzML
HPYFYAPELLFFAKR	AACcarbamidomethylLLPKLDELR	14	7	P02768-A	P02768-A	FALSE	FALSE	1	4.0895056264	TRUE	4	138.06808	859.465859	20.0 ppm	peptide;b;y	35550	E171207_15_Lumos_AB_DE_160_VI186_B1.mzML
NLGKVGSK	EFNAETFTFHADICcarbamidomethylTLSEKER	4	19	P02768-A	P02768-A	FALSE	FALSE	1	7.3233115445	TRUE	5	138.06808	697.748025	20.0 ppm	peptide;b;y	24633	E171207_15_Lumos_AB_DE_160_VI186_B1.mzML
LAKTYETTLEK	NYAEAKDVFLGMoxidationFLYEYAR	3	6	P02768-A	P02768-A	FALSE	FALSE	1	12.7319444879	TRUE	4	138.06808	938.223355	20.0 ppm	peptide;b;y	33089	E171207_15_Lumos_AB_DE_160_VI186_B1.mzML
KVPQVSTPTLVEVSR	MoxidationPCcarbamidomethylAEDYLSVVLNQLCcarbamidomethylVLHEKTPVSDR	1	21	P02768-A	P02768-A	FALSE	FALSE	1	4.1643015616	TRUE	5	138.06808	994.114787	20.0 ppm	peptide;b;y	33587	E171207_15_Lumos_AB_DE_160_VI186_B1.mzML
SHCcarbamidomethylIAEVENDEMPADLPSLAADFVESK				P02768-A		FALSE		1	6.7521786847	TRUE	3		992.121733	20.0 ppm	peptide;b;y	30017	E171207_15_Lumos_AB_DE_160_VI186_B1.mzML
AVMoxidationDDFAAFVEK				P02768-A		FALSE		1	10.6112987039	TRUE	2		679.819595	20.0 ppm	peptide;b;y	24932	E171207_15_Lumos_AB_DE_160_VI186_B1.mzML
DVFLGMoxidationFLYEYAR				P02768-A		FALSE		1	9.8945353098	TRUE	3		547.266618	20.0 ppm	peptide;b;y	35279	E171207_15_Lumos_AB_DE_160_VI186_B1.mzML
LSVEAFEKAPRFQSR				DECOY:P02768-A		TRUE		1	0.6888959142	TRUE	3		588.984818	20.0 ppm	peptide;b;y	24127	E171207_15_Lumos_AB_DE_160_VI186_B1.mzML
AAFTECcarbamidomethylCcarbamidomethylQAADKAACcarbamidomethylLLPK				P02768-A		FALSE		1	6.8034774716	TRUE	3		709.001735	20.0 ppm	peptide;b;y	18970	E171207_15_Lumos_AB_DE_160_VI186_B1.mzML
ALVLIAFAQYLQQCcarbamidomethylPFEDHVK				P02768-A		FALSE		1	14.4280567011	TRUE	4		623.327709	20.0 ppm	peptide;b;y	35899	E171207_15_Lumos_AB_DE_160_VI186_B1.mzML
YKAAFTECcarbamidomethylCcarbamidomethylQAADK	RHPYFYAPELLFFAKR	2	15	P02768-A	P02768-A	FALSE	FALSE	1	2.5279427654	TRUE	6	138.06808	643.320874	20.0 ppm	peptide;b;y	28564	E171207_15_Lumos_AB_DE_160_VI186_B1.mzML
AFKAWAVAR	LVTDLTKVHTECcarbamidomethylCcarbamidomethylHGDLLECcarbamidomethylADDR	3	7	P02768-A	P02768-A	FALSE	FALSE	1	13.698783325	TRUE	4	138.06808	1004.239988	20.0 ppm	peptide;b;y	23581	E171207_15_Lumos_AB_DE_160_VI186_B1.mzML
VHTECcarbamidomethylCcarbamidomethylHGDLLECcarbamidomethylADDR				P02768-A		FALSE		1	14.5839043076	TRUE	3		696.285343	20.0 ppm	peptide;b;y	11494	E171207_15_Lumos_AB_DE_160_VI186_B1.mzML
YICcarbamidomethylENQDSISSKLK	ECcarbamidomethylCcarbamidomethylEKPLLEK	12	5	P02768-A	P02768-A	FALSE	FALSE	1	5.5247046559	TRUE	4	138.06808	782.6324	20.0 ppm	peptide;b;y	20372	E171207_15_Lumos_AB_DE_160_VI186_B1.mzML
DLGEENFK				P02768-A		FALSE		1	10.4942651024	TRUE	1		951.443558	20.0 ppm	peptide;b;y	15076	E171207_15_Lumos_AB_DE_160_VI186_B1.mzML
AFKAWAVAR	FQNALLVRYTK	3	10	P02768-A	P02768-A	FALSE	FALSE	1	3.3630935644	TRUE	3	138.06808	837.141913	20.0 ppm	peptide;b;y	26757	E171207_15_Lumos_AB_DE_160_VI186_B1.mzML
MoxidationPCcarbamidomethylAEDYLSVVLNQLCcarbamidomethylVLHEK				P02768-A		FALSE		1	13.1697819611	TRUE	4		634.308501	20.0 ppm	peptide;b;y	35256	E171207_15_Lumos_AB_DE_160_VI186_B1.mzML
ADDKETCcarbamidomethylFAEEGKK	QNCcarbamidomethylELFEQLGEYKFQNALLVRYTKKVPQVSTPTLVEVSR	13	13	P02768-A	P02768-A	FALSE	FALSE	1	4.6065134527	TRUE	5	138.06808	1276.246815	20.0 ppm	peptide;b;y	36346	E171207_15_Lumos_AB_DE_160_VI186_B1.mzML
SLHTLFGDK				P02768-A		FALSE		1	7.4918439828	TRUE	3		339.850345	20.0 ppm	peptide;b;y	14322	E171207_15_Lumos_AB_DE_160_VI186_B1.mzML
LVRPEVDVMoxidationCcarbamidomethylTAFHDNEETFLK				P02768-A		FALSE		1	13.5689778452	TRUE	4		667.321291	20.0 ppm	peptide;b;y	21892	E171207_15_Lumos_AB_DE_160_VI186_B1.mzML
RMPCcarbamidomethylAEDYLSVVLNQLCcarbamidomethylVLHEK				P02768-A		FALSE		1	13.264847455	TRUE	3		892.111201	20.0 ppm	peptide;b;y	34120	E171207_15_Lumos_AB_DE_160_VI186_B1.mzML
LVRPEVDVMCcarbamidomethylTAFHDNEETFLKK				P02768-A		FALSE		1	13.7259380191	TRUE	5		556.478062	20.0 ppm	peptide;b;y	21895	E171207_15_Lumos_AB_DE_160_VI186_B1.mzML
FKDLGEENFK	ADLAKYICcarbamidomethylENQDSISSK	2	5	P02768-A	P02768-A	FALSE	FALSE	1	11.5466881541	TRUE	4	138.06808	827.154186	20.0 ppm	peptide;b;y	22950	E171207_15_Lumos_AB_DE_160_VI186_B1.mzML
HPYFYAPELLFFAKR	ECcarbamidomethylCcarbamidomethylEKPLLEK	14	5	P02768-A	P02768-A	FALSE	FALSE	1	8.2804094418	TRUE	4	138.06808	836.175628	20.0 ppm	peptide;b;y	30967	E171207_15_Lumos_AB_DE_160_VI186_B1.mzML
TCcarbamidomethylVADESAENCcarbamidomethylDKSLHTLFGDKLCcarbamidomethylTVATLR				P02768-A		FALSE		1	11.6064861634	TRUE	5		683.126001	20.0 ppm	peptide;b;y	22100	E171207_15_Lumos_AB_DE_160_VI186_B1.mzML
YKAAFTECcarbamidomethylCcarbamidomethylQAADK	RHPYFYAPELLFFAKR	2	15	P02768-A	P02768-A	FALSE	FALSE	1	9.4238692657	TRUE	5	138.06808	771.78335	20.0 ppm	peptide;b;y	28519	E171207_15_Lumos_AB_DE_160_VI186_B1.mzML
FKDLGEENFK	LVNEVTEFAKTCcarbamidomethylVADESAENCcarbamidomethylDK	2	10	P02768-A	P02768-A	FALSE	FALSE	1	7.7564238488	TRUE	5	138.06808	799.375773	20.0 ppm	peptide;b;y	25444	E171207_15_Lumos_AB_DE_160_VI186_B1.mzML
RHPYFYAPELLFFAKR	AACcarbamidomethylLLPKLDELRDEGK	15	7	P02768-A	P02768-A	FALSE	FALSE	1	3.2612025059	TRUE	5	138.06808	804.83177	20.0 ppm	peptide;b;y	32190	E171207_15_Lumos_AB_DE_160_VI186_B1.mzML
YICcarbamidomethylENQDSISSK	VHTECcarbamidomethylCcarbamidomethylHGDLLECcarbamidomethylADDRADLAK	1	3	P02768-A	P02768-A	FALSE	FALSE	1	6.711231601	TRUE	3	138.06808	1389.280226	20.0 ppm	peptide;b;y	22502	E171207_15_Lumos_AB_DE_160_VI186_B1.mzML
RYKAAFTECcarbamidomethylCcarbamidomethylQAADK	LVRPEVDVMoxidationCcarbamidomethylTAFHDNEETFLKKYLYEIAR	3	23	P02768-A	P02768-A	FALSE	FALSE	1	4.0298815088	TRUE	5	138.06808	1132.547081	20.0 ppm	peptide;b;y	31103	E171207_15_Lumos_AB_DE_160_VI186_B1.mzML
ADDKETCcarbamidomethylFAEEGKK				P02768-A		FALSE		1	14.1109373614	TRUE	3		543.247833	20.0 ppm	peptide;b;y	7669	E171207_15_Lumos_AB_DE_160_VI186_B1.mzML
LKCcarbamidomethylASLQK	ASSAKQR	2	5	P02768-A	P02768-A	FALSE	FALSE	1	11.2329470376	TRUE	3	138.06808	611.340944	20.0 ppm	peptide;b;y	10270	E171207_15_Lumos_AB_DE_160_VI186_B1.mzML
LVRPEVDVMCcarbamidomethylTAFHDNEETFLKK				P02768-A		FALSE		1	16.1551064406	TRUE	4		695.345884	20.0 ppm	peptide;b;y	21901	E171207_15_Lumos_AB_DE_160_VI186_B1.mzML
AFKAWAVAR	AEFAEVSKLVTDLTK	3	8	P02768-A	P02768-A	FALSE	FALSE	1	7.6000872666	TRUE	4	138.06808	702.640414	20.0 ppm	peptide;b;y	32228	E171207_15_Lumos_AB_DE_160_VI186_B1.mzML
KYLYEIAR	LVRPEVDVMoxidationCcarbamidomethylTAFHDNEETFLK	1	11	P02768-A	P02768-A	FALSE	FALSE	1	5.0692548257	TRUE	5	138.06808	772.588865	20.0 ppm	peptide;b;y	24725	E171207_15_Lumos_AB_DE_160_VI186_B1.mzML
FKDLGEENFK	LVNEVTEFAKTCcarbamidomethylVADESAENCcarbamidomethylDK	2	10	P02768-A	P02768-A	FALSE	FALSE	1	10.2074528014	TRUE	3	138.06808	1331.620849	20.0 ppm	peptide;b;y	25413	E171207_15_Lumos_AB_DE_160_VI186_B1.mzML
RHPDYSVVLLLR				P02768-A		FALSE		1	9.5799979834	TRUE	4		367.716386	20.0 ppm	peptide;b;y	21240	E171207_15_Lumos_AB_DE_160_VI186_B1.mzML
ETYGEMADCcarbamidomethylCcarbamidomethylAK				P02768-A		FALSE		1	4.0839751345	TRUE	3		478.849742	20.0 ppm	peptide;b;y	10028	E171207_15_Lumos_AB_DE_160_VI186_B1.mzML
YICcarbamidomethylENQDSISSK				P02768-A		FALSE		1	7.9356015679	TRUE	2		722.328	20.0 ppm	peptide;b;y	11776	E171207_15_Lumos_AB_DE_160_VI186_B1.mzML
AWAVAR				P02768-A		FALSE		1	6.8042439106	TRUE	1		673.379323	20.0 ppm	peptide;b;y	26909	E171207_15_Lumos_AB_DE_160_VI186_B1.mzML
SEVAHR	SLHTLFGDK	1	1	P02768-A	P02768-A	FALSE	FALSE	1	12.2030229692	TRUE	4	138.06808	463.994755	20.0 ppm	peptide;b;y	19776	E171207_15_Lumos_AB_DE_160_VI186_B1.mzML
RHPYFYAPELLFFAK				P02768-A		FALSE		1	11.1176785126	TRUE	3		633.670861	20.0 ppm	peptide;b;y	29312	E171207_15_Lumos_AB_DE_160_VI186_B1.mzML
LAKTYETTLEK	LAVAWKAFR	3	6	P02768-A	DECOY:P02768-A	FALSE	TRUE	1	4.9171597713	TRUE	3	138.06808	832.471446	20.0 ppm	peptide;b;y	25298	E171207_15_Lumos_AB_DE_160_VI186_B1.mzML
SHCcarbamidomethylIAEVENDEMoxidationPADLPSLAADFVESKDVCcarbamidomethylK				P02768-A		FALSE		1	14.5102765356	TRUE	4		873.897295	20.0 ppm	peptide;b;y	25757	E171207_15_Lumos_AB_DE_160_VI186_B1.mzML
YKAAFTECcarbamidomethylCcarbamidomethylQAADK	HPYFYAPELLFFAKR	2	14	P02768-A	P02768-A	FALSE	FALSE	1	10.9235170455	TRUE	5	138.06808	740.563712	20.0 ppm	peptide;b;y	30066	E171207_15_Lumos_AB_DE_160_VI186_B1.mzML
FKDLGEENFK	VHTECcarbamidomethylCcarbamidomethylHGDLLECcarbamidomethylADDRADLAKYICcarbamidomethylENQDSISSK	2	22	P02768-A	P02768-A	FALSE	FALSE	1	14.791531221	TRUE	5	138.06808	1075.48886	20.0 ppm	peptide;b;y	22913	E171207_15_Lumos_AB_DE_160_VI186_B1.mzML
HPDYSVVLLLR				P02768-A		FALSE		1	3.3424985646	TRUE	2		656.37605	20.0 ppm	peptide;b;y	25358	E171207_15_Lumos_AB_DE_160_VI186_B1.mzML
DVFLGMFLYEYAR				P02768-A		FALSE		1	11.5702720251	TRUE	3		541.934987	20.0 ppm	peptide;b;y	36341	E171207_15_Lumos_AB_DE_160_VI186_B1.mzML
AFKAWAVAR	FQNALLVRYTK	3	10	P02768-A	P02768-A	FALSE	FALSE	1	3.3027425664	TRUE	4	138.06808	628.10763	20.0 ppm	peptide;b;y	26759	E171207_15_Lumos_AB_DE_160_VI186_B1.mzML
LVRPEVDVMoxidationCcarbamidomethylTAFHDNEETFLKK				P02768-A		FALSE		1	6.6250721281	TRUE	3		932.124473	20.0 ppm	peptide;b;y	18484	E171207_15_Lumos_AB_DE_160_VI186_B1.mzML
SLHTLFGDKLCcarbamidomethylTVATLR	TCcarbamidomethylVADESAENCcarbamidomethylDK	9	7	P02768-A	P02768-A	FALSE	FALSE	1	7.9980846615	TRUE	4	138.06808	892.676389	20.0 ppm	peptide;b;y	26282	E171207_15_Lumos_AB_DE_160_VI186_B1.mzML
RHPYFYAPELLFFAKR	LVRPEVDVMCcarbamidomethylTAFHDNEETFLKK	15	22	P02768-A	P02768-A	FALSE	FALSE	1	2.4687184631	TRUE	6	138.06808	829.260828	20.0 ppm	peptide;b;y	31730	E171207_15_Lumos_AB_DE_160_VI186_B1.mzML
ADLAKYICcarbamidomethylENQDSISSK	ECcarbamidomethylCcarbamidomethylEKPLLEKSHCcarbamidomethylIAEVENDEMoxidationPADLPSLAADFVESK	5	10	P02768-A	P02768-A	FALSE	FALSE	1	14.0958006099	TRUE	5	138.06808	1271.992377	20.0 ppm	peptide;b;y	29418	E171207_15_Lumos_AB_DE_160_VI186_B1.mzML
KMAEPKHCcarbamidomethylKCcarbamidomethylSGKVGLR				DECOY:P02768-A		TRUE		1	0.4359211838	TRUE	4		497.260301	20.0 ppm	peptide;b;y	21396	E171207_15_Lumos_AB_DE_160_VI186_B1.mzML
CcarbamidomethylTRVDSVPKTEHLVCcarbamidomethylLQNLVVSLYDEACcarbamidomethylPR				DECOY:P02768-A		TRUE		1	0.5595800373	TRUE	4		890.443683	20.0 ppm	peptide;b;y	19470	E171207_15_Lumos_AB_DE_160_VI186_B1.mzML
AFKAWAVAR	LAKTYETTLEK	3	3	P02768-A	P02768-A	FALSE	FALSE	1	12.0212870067	TRUE	4	138.06808	614.09225	20.0 ppm	peptide;b;y	21375	E171207_15_Lumos_AB_DE_160_VI186_B1.mzML
KVPQVSTPTLVEVSR	ATKEQLK	1	3	P02768-A	P02768-A	FALSE	FALSE	1	7.9802631242	TRUE	3	138.06808	865.49849	20.0 ppm	peptide;b;y	18483	E171207_15_Lumos_AB_DE_160_VI186_B1.mzML
LVTDLTK				P02768-A		FALSE		1	5.4766612852	TRUE	2		395.239762	20.0 ppm	peptide;b;y	17929	E171207_15_Lumos_AB_DE_160_VI186_B1.mzML
EFNAETFTFHADICcarbamidomethylTLSEKERQIKKQTALVELVK				P02768-A		FALSE		1	4.1810831614	TRUE	5		805.6215	20.0 ppm	peptide;b;y	22034	E171207_15_Lumos_AB_DE_160_VI186_B1.mzML
CcarbamidomethylCcarbamidomethylAAADPHECcarbamidomethylYAK				P02768-A		FALSE		1	13.0112091417	TRUE	3		518.20426	20.0 ppm	peptide;b;y	7525	E171207_15_Lumos_AB_DE_160_VI186_B1.mzML
ADDKETCcarbamidomethylFAEEGKK				P02768-A		FALSE		1	8.7859406361	TRUE	4		407.687245	20.0 ppm	peptide;b;y	7475	E171207_15_Lumos_AB_DE_160_VI186_B1.mzML
QNCcarbamidomethylELFEQLGEYK				P02768-A		FALSE		1	8.5923043749	TRUE	3		553.256554	20.0 ppm	peptide;b;y	21893	E171207_15_Lumos_AB_DE_160_VI186_B1.mzML
YICcarbamidomethylENQDSISSKLK				P02768-A		FALSE		1	7.3943828224	TRUE	3		562.279105	20.0 ppm	peptide;b;y	11999	E171207_15_Lumos_AB_DE_160_VI186_B1.mzML
SLHTLFGDKLCcarbamidomethylTVATLR				P02768-A		FALSE		1	12.2691491076	TRUE	4		483.765062	20.0 ppm	peptide;b;y	22748	E171207_15_Lumos_AB_DE_160_VI186_B1.mzML
HPEAKR	YICcarbamidomethylENQDSISSKLK	5	12	P02768-A	P02768-A	FALSE	FALSE	1	6.3575555309	TRUE	4	138.06808	640.578175	20.0 ppm	peptide;b;y	14355	E171207_15_Lumos_AB_DE_160_VI186_B1.mzML
LVTDLTK	VHTECcarbamidomethylCcarbamidomethylHGDLLECcarbamidomethylADDRADLAK	6	3	P02768-A	P02768-A	FALSE	FALSE	1	8.9422792431	TRUE	5	138.06808	703.136776	20.0 ppm	peptide;b;y	21784	E171207_15_Lumos_AB_DE_160_VI186_B1.mzML
ATKEQLK	QNCcarbamidomethylELFEQLGEYKFQNALLVR	3	13	P02768-A	P02768-A	FALSE	FALSE	1	4.249620283	TRUE	5	138.06808	711.574394	20.0 ppm	peptide;b;y	29659	E171207_15_Lumos_AB_DE_160_VI186_B1.mzML
LKECcarbamidomethylCcarbamidomethylEKPLLEK	RHPYFYAPELLFFAKR	7	15	P02768-A	P02768-A	FALSE	FALSE	1	10.209678439	TRUE	4	138.06808	935.495731	20.0 ppm	peptide;b;y	28176	E171207_15_Lumos_AB_DE_160_VI186_B1.mzML
RHPYFYAPELLFFAKR	RYKAAFTECcarbamidomethylCcarbamidomethylQAADKAACcarbamidomethylLLPK	15	3	P02768-A	P02768-A	FALSE	FALSE	1	6.0081621595	TRUE	6	138.06808	794.904264	20.0 ppm	peptide;b;y	33665	E171207_15_Lumos_AB_DE_160_VI186_B1.mzML
RMoxidationPCcarbamidomethylAEDYLSVVLNQLCcarbamidomethylVLHEK				P02768-A		FALSE		1	14.1218977334	TRUE	4		673.333566	20.0 ppm	peptide;b;y	32242	E171207_15_Lumos_AB_DE_160_VI186_B1.mzML
RMoxidationPCcarbamidomethylAEDYLSVVLNQLCcarbamidomethylVLHEKTPVSDR				P02768-A		FALSE		1	0.1385331295	TRUE	4		837.165363	20.0 ppm	peptide;b;y	34337	E171207_15_Lumos_AB_DE_160_VI186_B1.mzML
HPYFYAPELLFFAKR	AACcarbamidomethylLLPKLDELR	14	7	P02768-A	P02768-A	FALSE	FALSE	1	3.8399506749	TRUE	5	138.06808	687.77387	20.0 ppm	peptide;b;y	35565	E171207_15_Lumos_AB_DE_160_VI186_B1.mzML
AFKAWAVAR	NYAEAKDVFLGMoxidationFLYEYAR	3	6	P02768-A	P02768-A	FALSE	FALSE	1	12.0906828059	TRUE	4	138.06808	868.942622	20.0 ppm	peptide;b;y	35697	E171207_15_Lumos_AB_DE_160_VI186_B1.mzML
TPVSDR	RMoxidationPCcarbamidomethylAEDYLSVVLNQLCcarbamidomethylVLHEK	1	10	P02768-A	P02768-A	FALSE	FALSE	1	10.3300896162	TRUE	4	138.06808	876.186609	20.0 ppm	peptide;b;y	35656	E171207_15_Lumos_AB_DE_160_VI186_B1.mzML
KQTALVELVK	QNCcarbamidomethylELFEQLGEYKFQNALLVR	1	13	P02768-A	P02768-A	FALSE	FALSE	1	14.8856154217	TRUE	4	138.06808	967.021253	20.0 ppm	peptide;b;y	33681	E171207_15_Lumos_AB_DE_160_VI186_B1.mzML
AFKAWAVAR	LVTDLTKVHTECcarbamidomethylCcarbamidomethylHGDLLECcarbamidomethylADDR	3	7	P02768-A	P02768-A	FALSE	FALSE	1	11.4715925707	TRUE	6	138.06808	669.828937	20.0 ppm	peptide;b;y	23569	E171207_15_Lumos_AB_DE_160_VI186_B1.mzML
LDELRDEGKASSAK	EFNAETFTFHADICcarbamidomethylTLSEKER	9	19	P02768-A	P02768-A	FALSE	FALSE	1	7.5209254732	TRUE	5	138.06808	841.008488	20.0 ppm	peptide;b;y	23226	E171207_15_Lumos_AB_DE_160_VI186_B1.mzML
AFKAWAVAR	LVTDLTKVHTECcarbamidomethylCcarbamidomethylHGDLLECcarbamidomethylADDRADLAK	3	7	P02768-A	P02768-A	FALSE	FALSE	1	11.2542656014	TRUE	6	138.06808	752.875671	20.0 ppm	peptide;b;y	23428	E171207_15_Lumos_AB_DE_160_VI186_B1.mzML
LKCcarbamidomethylASLQKFGER	RMoxidationPCcarbamidomethylAEDYLSVVLNQLCcarbamidomethylVLHEKTPVSDR	2	22	P02768-A	P02768-A	FALSE	FALSE	1	2.2816990758	TRUE	5	138.06808	984.696846	20.0 ppm	peptide;b;y	35475	E171207_15_Lumos_AB_DE_160_VI186_B1.mzML
KVPQVSTPTLVEVSR	MoxidationPCcarbamidomethylAEDYLSVVLNQLCcarbamidomethylVLHEKTPVSDR	1	21	P02768-A	P02768-A	FALSE	FALSE	1	5.5344950993	TRUE	6	138.06808	828.597	20.0 ppm	peptide;b;y	33576	E171207_15_Lumos_AB_DE_160_VI186_B1.mzML
DVFLGMFLYEYAR	VFDEFKPLVEEPQNLIK	9	6	P02768-A	P02768-A	FALSE	FALSE	1	6.9846790527	TRUE	3	138.06808	1269.320476	20.0 ppm	peptide;b;y	36172	E171207_15_Lumos_AB_DE_160_VI186_B1.mzML
NECcarbamidomethylFLQHKDDNPNLPR	ETYGEMADCcarbamidomethylCcarbamidomethylAKQEPER	8	12	P02768-A	P02768-A	FALSE	FALSE	1	7.545036209	TRUE	4	138.06808	1052.71182	20.0 ppm	peptide;b;y	18415	E171207_15_Lumos_AB_DE_160_VI186_B1.mzML
YKAAFTECcarbamidomethylCcarbamidomethylQAADK	LVRPEVDVMCcarbamidomethylTAFHDNEETFLKK	2	22	P02768-A	P02768-A	FALSE	FALSE	1	13.0027416158	TRUE	6	138.06808	763.864866	20.0 ppm	peptide;b;y	24147	E171207_15_Lumos_AB_DE_160_VI186_B1.mzML
RHPYFYAPELLFFAKR	RYKAAFTECcarbamidomethylCcarbamidomethylQAADKAACcarbamidomethylLLPK	15	15	P02768-A	P02768-A	FALSE	FALSE	1	7.50516398	TRUE	5	138.06808	953.684414	20.0 ppm	peptide;b;y	33680	E171207_15_Lumos_AB_DE_160_VI186_B1.mzML
HPYFYAPELLFFAKR	LVRPEVDVMCcarbamidomethylTAFHDNEETFLKK	14	22	P02768-A	P02768-A	FALSE	FALSE	1	8.7418879915	TRUE	5	138.06808	963.690419	20.0 ppm	peptide;b;y	32549	E171207_15_Lumos_AB_DE_160_VI186_B1.mzML
YKAAFTECcarbamidomethylCcarbamidomethylQAADK				P02768-A		FALSE		1	3.0194589223	TRUE	3		554.913954	20.0 ppm	peptide;b;y	9962	E171207_15_Lumos_AB_DE_160_VI186_B1.mzML
SLHTLFGDKLCcarbamidomethylTVATLR				P02768-A		FALSE		1	14.4080467671	TRUE	3		644.684671	20.0 ppm	peptide;b;y	22753	E171207_15_Lumos_AB_DE_160_VI186_B1.mzML
AFKAWAVAR	KYLYEIAR	3	1	P02768-A	P02768-A	FALSE	FALSE	1	4.652961203	TRUE	3	138.06808	738.080646	20.0 ppm	peptide;b;y	31826	E171207_15_Lumos_AB_DE_160_VI186_B1.mzML
SLHTLFGDK	TCcarbamidomethylVADESAENCcarbamidomethylDK	1	7	P02768-A	P02768-A	FALSE	FALSE	1	11.3710036754	TRUE	3	138.06808	885.064691	20.0 ppm	peptide;b;y	22952	E171207_15_Lumos_AB_DE_160_VI186_B1.mzML
VFDEFKPLVEEPQNLIK	CcarbamidomethylCcarbamidomethylAAADPHECcarbamidomethylYAK	6	11	P02768-A	P02768-A	FALSE	FALSE	1	8.0379299693	TRUE	3	138.06808	1245.591686	20.0 ppm	peptide;b;y	31496	E171207_15_Lumos_AB_DE_160_VI186_B1.mzML
AFKAWAVAR	LVTDLTKVHTECcarbamidomethylCcarbamidomethylHGDLLECcarbamidomethylADDRADLAK	3	7	P02768-A	P02768-A	FALSE	FALSE	1	6.8960414444	TRUE	7	138.06808	645.465826	20.0 ppm	peptide;b;y	23446	E171207_15_Lumos_AB_DE_160_VI186_B1.mzML
HPYFYAPELLFFAKR	LVRPEVDVMoxidationCcarbamidomethylTAFHDNEETFLKK	14	22	P02768-A	P02768-A	FALSE	FALSE	1	7.341483302	TRUE	7	138.06808	690.92316	20.0 ppm	peptide;b;y	30490	E171207_15_Lumos_AB_DE_160_VI186_B1.mzML
ADLAKYICcarbamidomethylENQDSISSK	ECcarbamidomethylCcarbamidomethylEKPLLEKSHCcarbamidomethylIAEVENDEMPADLPSLAADFVESK	5	10	P02768-A	P02768-A	FALSE	FALSE	1	9.5002478662	TRUE	6	138.06808	1057.496118	20.0 ppm	peptide;b;y	31069	E171207_15_Lumos_AB_DE_160_VI186_B1.mzML
ADLAKYICcarbamidomethylENQDSISSK	LKECcarbamidomethylCcarbamidomethylEKPLLEKSHCcarbamidomethylIAEVENDEMoxidationPADLPSLAADFVESK	5	12	P02768-A	P02768-A	FALSE	FALSE	1	12.4421846998	TRUE	6	138.06808	1100.35808	20.0 ppm	peptide;b;y	28437	E171207_15_Lumos_AB_DE_160_VI186_B1.mzML
AEFAEVSK				P02768-A		FALSE		1	6.265774562	TRUE	2		440.724512	20.0 ppm	peptide;b;y	11217	E171207_15_Lumos_AB_DE_160_VI186_B1.mzML
FKDLGEENFK	DAHKSEVAHR	2	4	P02768-A	P02768-A	FALSE	FALSE	1	9.4132457945	TRUE	4	138.06808	629.066734	20.0 ppm	peptide;b;y	14383	E171207_15_Lumos_AB_DE_160_VI186_B1.mzML
EFNAETFTFHADICcarbamidomethylTLSEKER				P02768-A		FALSE		1	13.2154036101	TRUE	3		849.061556	20.0 ppm	peptide;b;y	22478	E171207_15_Lumos_AB_DE_160_VI186_B1.mzML
LVRPEVDVMoxidationCcarbamidomethylTAFHDNEETFLKKYLYEIARR	RYKAAFTECcarbamidomethylCcarbamidomethylQAADKAACcarbamidomethylLLPK	23	3	P02768-A	P02768-A	FALSE	FALSE	1	3.2051972676	TRUE	6	138.06808	1095.546365	20.0 ppm	peptide;b;y	33663	E171207_15_Lumos_AB_DE_160_VI186_B1.mzML
FGERAFKAWAVAR				P02768-A		FALSE		1	5.3358580915	TRUE	3		503.609568	20.0 ppm	peptide;b;y	16640	E171207_15_Lumos_AB_DE_160_VI186_B1.mzML
HPYFYAPELLFFAK				P02768-A		FALSE		1	10.7350080621	TRUE	3		581.637082	20.0 ppm	peptide;b;y	32351	E171207_15_Lumos_AB_DE_160_VI186_B1.mzML
ETCcarbamidomethylFAEEGK	CcarbamidomethylCcarbamidomethylKADDK	2	3	P02768-A	P02768-A	FALSE	FALSE	1	5.2483752156	TRUE	3	138.06808	701.961213	20.0 ppm	peptide;b;y	12806	E171207_15_Lumos_AB_DE_160_VI186_B1.mzML
FKDLGEENFK	DAHKSEVAHR	2	4	P02768-A	P02768-A	FALSE	FALSE	1	7.5931963393	TRUE	5	138.06808	503.454863	20.0 ppm	peptide;b;y	14287	E171207_15_Lumos_AB_DE_160_VI186_B1.mzML
EFNAETFTFHADICcarbamidomethylTLSEKER				P02768-A		FALSE		1	12.315689718	TRUE	4		637.04824	20.0 ppm	peptide;b;y	22459	E171207_15_Lumos_AB_DE_160_VI186_B1.mzML
LKECcarbamidomethylCcarbamidomethylEKPLLEK				P02768-A		FALSE		1	8.4764707222	TRUE	4		387.454852	20.0 ppm	peptide;b;y	9709	E171207_15_Lumos_AB_DE_160_VI186_B1.mzML
QNCcarbamidomethylELFEQLGEYKFQNALLVR				P02768-A		FALSE		1	13.2151910092	TRUE	3		867.105363	20.0 ppm	peptide;b;y	29150	E171207_15_Lumos_AB_DE_160_VI186_B1.mzML
NLGKVGSK	CcarbamidomethylCcarbamidomethylKHPEAK	4	3	P02768-A	P02768-A	FALSE	FALSE	1	9.4395802261	TRUE	3	138.06808	657.0069	20.0 ppm	peptide;b;y	9832	E171207_15_Lumos_AB_DE_160_VI186_B1.mzML
CcarbamidomethylCcarbamidomethylAAADPHECcarbamidomethylYAK				P02768-A		FALSE		1	10.1890172448	TRUE	2		776.8043	20.0 ppm	peptide;b;y	20303	E171207_15_Lumos_AB_DE_160_VI186_B1.mzML
RHPYFYAPELLFFAKR				P02768-A		FALSE		1	11.958315661	TRUE	4		514.530356	20.0 ppm	peptide;b;y	26819	E171207_15_Lumos_AB_DE_160_VI186_B1.mzML
SEVAHR	FKDLGEENFK	1	2	P02768-A	P02768-A	FALSE	FALSE	1	11.1598934728	TRUE	4	138.06808	516.262112	20.0 ppm	peptide;b;y	16377	E171207_15_Lumos_AB_DE_160_VI186_B1.mzML
RPNVLSETCcarbamidomethylKCcarbamidomethylTRVDSVPK				DECOY:P02768-A		TRUE		1	0.1013443743	TRUE	3		749.386854	20.0 ppm	peptide;b;y	18499	E171207_15_Lumos_AB_DE_160_VI186_B1.mzML
FGERAFKAWAVAR	LVTDLTK	7	3	P02768-A	P02768-A	FALSE	FALSE	1	4.4259486056	TRUE	3	138.06808	812.451699	20.0 ppm	peptide;b;y	35304	E171207_15_Lumos_AB_DE_160_VI186_B1.mzML
LVRPEVDVMCcarbamidomethylTAFHDNEETFLKK				P02768-A		FALSE		1	14.584448023	TRUE	3		926.793051	20.0 ppm	peptide;b;y	21916	E171207_15_Lumos_AB_DE_160_VI186_B1.mzML
NECcarbamidomethylFLQHKDDNPNLPR	ETYGEMoxidationADCcarbamidomethylCcarbamidomethylAKQEPER	8	12	P02768-A	P02768-A	FALSE	FALSE	1	7.7467484241	TRUE	4	138.06808	1056.712012	20.0 ppm	peptide;b;y	16732	E171207_15_Lumos_AB_DE_160_VI186_B1.mzML
YLYEIAR				P02768-A		FALSE		1	0.6771093871	TRUE	2		464.251	20.0 ppm	peptide;b;y	25132	E171207_15_Lumos_AB_DE_160_VI186_B1.mzML
TPVSDR	VTKCcarbamidomethylCcarbamidomethylTESLVNR	4	3	P02768-A	P02768-A	FALSE	FALSE	1	9.1820955998	TRUE	3	138.06808	760.044696	20.0 ppm	peptide;b;y	17311	E171207_15_Lumos_AB_DE_160_VI186_B1.mzML
RHPYFYAPELLFFAK				P02768-A		FALSE		1	11.2745726515	TRUE	4		475.504756	20.0 ppm	peptide;b;y	29306	E171207_15_Lumos_AB_DE_160_VI186_B1.mzML
HKPKATKEQLKAVMDDFAAFVEK	FQLSAK	7	4	P02768-A	DECOY:P02768-A	FALSE	TRUE	1	4.9632742927	TRUE	5	138.06808	693.174938	20.0 ppm	peptide;b;y	26557	E171207_15_Lumos_AB_DE_160_VI186_B1.mzML
TPVSDR	RMoxidationPCcarbamidomethylAEDYLSVVLNQLCcarbamidomethylVLHEK	1	10	P02768-A	P02768-A	FALSE	FALSE	1	4.8464115828	TRUE	3	138.06808	1167.913003	20.0 ppm	peptide;b;y	35682	E171207_15_Lumos_AB_DE_160_VI186_B1.mzML
ATKEQLK	QNCcarbamidomethylELFEQLGEYKFQNALLVR	3	13	P02768-A	P02768-A	FALSE	FALSE	1	8.8758605758	TRUE	4	138.06808	889.216381	20.0 ppm	peptide;b;y	29610	E171207_15_Lumos_AB_DE_160_VI186_B1.mzML
HPYFYAPELLFFAKR	LKECcarbamidomethylCcarbamidomethylEKPLLEK	14	7	P02768-A	P02768-A	FALSE	FALSE	1	7.5352962532	TRUE	4	138.06808	896.470158	20.0 ppm	peptide;b;y	29133	E171207_15_Lumos_AB_DE_160_VI186_B1.mzML
LKECcarbamidomethylCcarbamidomethylEKPLLEK	RHPYFYAPELLFFAKR	7	15	P02768-A	P02768-A	FALSE	FALSE	1	6.3569207193	TRUE	5	138.06808	748.597894	20.0 ppm	peptide;b;y	28048	E171207_15_Lumos_AB_DE_160_VI186_B1.mzML
KVPQVSTPTLVEVSR	MPCcarbamidomethylAEDYLSVVLNQLCcarbamidomethylVLHEKTPVSDR	1	21	P02768-A	P02768-A	FALSE	FALSE	1	2.5005390493	TRUE	6	138.06808	825.931592	20.0 ppm	peptide;b;y	34757	E171207_15_Lumos_AB_DE_160_VI186_B1.mzML
KVPQVSTPTLVEVSR				P02768-A		FALSE		1	11.8615627548	TRUE	3		547.318217	20.0 ppm	peptide;b;y	16562	E171207_15_Lumos_AB_DE_160_VI186_B1.mzML
NLGKVGSK	CcarbamidomethylCcarbamidomethylKHPEAK	4	3	P02768-A	P02768-A	FALSE	FALSE	1	6.3287837933	TRUE	5	138.06808	394.605885	20.0 ppm	peptide;b;y	10686	E171207_15_Lumos_AB_DE_160_VI186_B1.mzML
TPVSDR	MoxidationPCcarbamidomethylAEDYLSVVLNQLCcarbamidomethylVLHEK	1	9	P02768-A	P02768-A	FALSE	FALSE	1	7.5448526291	TRUE	4	138.06808	837.161692	20.0 ppm	peptide;b;y	36084	E171207_15_Lumos_AB_DE_160_VI186_B1.mzML
SHCcarbamidomethylIAEVENDEMPADLPSLAADFVESKDVCcarbamidomethylK				P02768-A		FALSE		1	9.4932527309	TRUE	4		869.8985	20.0 ppm	peptide;b;y	28244	E171207_15_Lumos_AB_DE_160_VI186_B1.mzML
RHPYFYAPELLFFAKR	ECcarbamidomethylCcarbamidomethylEKPLLEK	15	5	P02768-A	P02768-A	FALSE	FALSE	1	9.0054325516	TRUE	5	138.06808	700.361939	20.0 ppm	peptide;b;y	29144	E171207_15_Lumos_AB_DE_160_VI186_B1.mzML
YKAAFTECcarbamidomethylCcarbamidomethylQAADK	HPYFYAPELLFFAKR	2	14	P02768-A	P02768-A	FALSE	FALSE	1	2.6544422397	TRUE	3	138.06808	1233.601082	20.0 ppm	peptide;b;y	30094	E171207_15_Lumos_AB_DE_160_VI186_B1.mzML
AFKAWAVAR	LVTDLTKVHTECcarbamidomethylCcarbamidomethylHGDLLECcarbamidomethylADDR	3	7	P02768-A	P02768-A	FALSE	FALSE	1	13.1277468975	TRUE	5	138.06808	803.593454	20.0 ppm	peptide;b;y	23576	E171207_15_Lumos_AB_DE_160_VI186_B1.mzML
HPYFYAPELLFFAKR	LVRPEVDVMCcarbamidomethylTAFHDNEETFLKK	14	22	P02768-A	P02768-A	FALSE	FALSE	1	7.3384999344	TRUE	6	138.06808	803.243279	20.0 ppm	peptide;b;y	32510	E171207_15_Lumos_AB_DE_160_VI186_B1.mzML
LKCcarbamidomethylASLQKFGER	RMPCcarbamidomethylAEDYLSVVLNQLCcarbamidomethylVLHEKTPVSDR	2	22	P02768-A	P02768-A	FALSE	FALSE	1	4.0337612607	TRUE	5	138.06808	981.498349	20.0 ppm	peptide;b;y	35761	E171207_15_Lumos_AB_DE_160_VI186_B1.mzML
TYETTLEK				P02768-A		FALSE		1	4.6905150368	TRUE	2		492.748352	20.0 ppm	peptide;b;y	9772	E171207_15_Lumos_AB_DE_160_VI186_B1.mzML
AVMoxidationDDFAAFVEKCcarbamidomethylCcarbamidomethylKADDKETCcarbamidomethylFAEEGK				P02768-A		FALSE		1	0.4723310496	TRUE	5		658.285136	20.0 ppm	peptide;b;y	14108	E171207_15_Lumos_AB_DE_160_VI186_B1.mzML
AVMDDFAAFVEK				P02768-A		FALSE		1	7.9910437478	TRUE	3		448.216799	20.0 ppm	peptide;b;y	27384	E171207_15_Lumos_AB_DE_160_VI186_B1.mzML
VHTECcarbamidomethylCcarbamidomethylHGDLLECcarbamidomethylADDRADLAK				P02768-A		FALSE		1	17.0865457634	TRUE	4		647.035541	20.0 ppm	peptide;b;y	14054	E171207_15_Lumos_AB_DE_160_VI186_B1.mzML
TPVSDR	MPCcarbamidomethylAEDYLSVVLNQLCcarbamidomethylVLHEK	1	9	P02768-A	P02768-A	FALSE	FALSE	1	2.9624544532	TRUE	3	138.06808	1110.547029	20.0 ppm	peptide;b;y	36229	E171207_15_Lumos_AB_DE_160_VI186_B1.mzML
TCcarbamidomethylVADESAENCcarbamidomethylDKSLHTLFGDKLCcarbamidomethylTVATLR				P02768-A		FALSE		1	12.4989937314	TRUE	4		853.65614	20.0 ppm	peptide;b;y	22085	E171207_15_Lumos_AB_DE_160_VI186_B1.mzML
NLGKVGSK	EFNAETFTFHADICcarbamidomethylTLSEKER	4	19	P02768-A	P02768-A	FALSE	FALSE	1	9.8370749688	TRUE	4	138.06808	871.933084	20.0 ppm	peptide;b;y	24661	E171207_15_Lumos_AB_DE_160_VI186_B1.mzML
LAKTYETTLEK	NYAEAKDVFLGMFLYEYAR	3	6	P02768-A	P02768-A	FALSE	FALSE	1	12.2054212685	TRUE	4	138.06808	934.225646	20.0 ppm	peptide;b;y	35744	E171207_15_Lumos_AB_DE_160_VI186_B1.mzML
YICcarbamidomethylENQDSISSK	VHTECcarbamidomethylCcarbamidomethylHGDLLECcarbamidomethylADDRADLAK	1	3	P02768-A	P02768-A	FALSE	FALSE	1	9.7467224181	TRUE	4	138.06808	1042.212277	20.0 ppm	peptide;b;y	22484	E171207_15_Lumos_AB_DE_160_VI186_B1.mzML
NECcarbamidomethylFLQHKDDNPNLPR	ETYGEMoxidationADCcarbamidomethylCcarbamidomethylAKQEPER	8	12	P02768-A	P02768-A	FALSE	FALSE	1	7.1902892032	TRUE	5	138.06808	845.570379	20.0 ppm	peptide;b;y	16599	E171207_15_Lumos_AB_DE_160_VI186_B1.mzML
VPQVSTPTLVEVSR	MoxidationPCcarbamidomethylAEDYLSVVLNQLCcarbamidomethylVLHEKTPVSDR	5	21	P02768-A	P02768-A	FALSE	FALSE	1	15.3491954238	TRUE	5	138.06808	968.495763	20.0 ppm	peptide;b;y	35326	E171207_15_Lumos_AB_DE_160_VI186_B1.mzML
LVNEVTEFAKTCcarbamidomethylVADESAENCcarbamidomethylDK	LVRPEVDVMCcarbamidomethylTAFHDNEETFLKKYLYEIARR	10	23	P02768-A	P02768-A	FALSE	FALSE	1	11.1974217958	TRUE	6	138.06808	1102.369695	20.0 ppm	peptide;b;y	35107	E171207_15_Lumos_AB_DE_160_VI186_B1.mzML
SHCcarbamidomethylIAEVENDEMoxidationPADLPSLAADFVESK	VHTECcarbamidomethylCcarbamidomethylHGDLLECcarbamidomethylADDRADLAKYICcarbamidomethylENQDSISSKLKECcarbamidomethylCcarbamidomethylEKPLLEK	1	41	P02768-A	P02768-A	FALSE	FALSE	1	2.9821083496	TRUE	7	138.06808	1238.710871	20.0 ppm	peptide;b;y	27842	E171207_15_Lumos_AB_DE_160_VI186_B1.mzML
LKCcarbamidomethylASLQK	VGSKCcarbamidomethylCcarbamidomethylK	2	4	P02768-A	P02768-A	FALSE	FALSE	1	5.0207555173	TRUE	4	138.06808	481.502632	20.0 ppm	peptide;b;y	10698	E171207_15_Lumos_AB_DE_160_VI186_B1.mzML
SLHTLFGDKLCcarbamidomethylTVATLRETYGEMADCcarbamidomethylCcarbamidomethylAK				P02768-A		FALSE		1	0.3987732159	TRUE	5		670.314872	20.0 ppm	peptide;b;y	13508	E171207_15_Lumos_AB_DE_160_VI186_B1.mzML
EFNAETFTFHADICcarbamidomethylTLSEK				P02768-A		FALSE		1	10.8434202926	TRUE	3		754.013705	20.0 ppm	peptide;b;y	24801	E171207_15_Lumos_AB_DE_160_VI186_B1.mzML
TCcarbamidomethylVADESAENCcarbamidomethylDKSLHTLFGDK				P02768-A		FALSE		1	4.7470138399	TRUE	4		625.030629	20.0 ppm	peptide;b;y	15695	E171207_15_Lumos_AB_DE_160_VI186_B1.mzML
MPCcarbamidomethylAEDYLSVVLNQLCcarbamidomethylVLHEK				P02768-A		FALSE		1	12.9956122703	TRUE	3		840.077104	20.0 ppm	peptide;b;y	35911	E171207_15_Lumos_AB_DE_160_VI186_B1.mzML
VHTECcarbamidomethylCcarbamidomethylHGDLLECcarbamidomethylADDR	LVTDLTK	3	6	P02768-A	P02768-A	FALSE	FALSE	1	11.7565570992	TRUE	4	138.06808	754.098632	20.0 ppm	peptide;b;y	22540	E171207_15_Lumos_AB_DE_160_VI186_B1.mzML
DLGEENFK				P02768-A		FALSE		1	1.6782390175	TRUE	2		476.225473	20.0 ppm	peptide;b;y	17574	E171207_15_Lumos_AB_DE_160_VI186_B1.mzML
TYETTLEK	CcarbamidomethylCcarbamidomethylAAADPHECcarbamidomethylYAK	5	11	P02768-A	P02768-A	FALSE	FALSE	1	4.4928874328	TRUE	3	138.06808	892.055361	20.0 ppm	peptide;b;y	17433	E171207_15_Lumos_AB_DE_160_VI186_B1.mzML
FQNALLVR				P02768-A		FALSE		1	8.5228180053	TRUE	2		480.785574	20.0 ppm	peptide;b;y	17579	E171207_15_Lumos_AB_DE_160_VI186_B1.mzML
LVRPEVDVMoxidationCcarbamidomethylTAFHDNEETFLK				P02768-A		FALSE		1	2.8304381466	TRUE	5		534.058312	20.0 ppm	peptide;b;y	17948	E171207_15_Lumos_AB_DE_160_VI186_B1.mzML
KQTALVELVK	QNCcarbamidomethylELFEQLGEYKFQNALLVR	1	13	P02768-A	P02768-A	FALSE	FALSE	1	14.3742309615	TRUE	3	138.06808	1289.025624	20.0 ppm	peptide;b;y	33728	E171207_15_Lumos_AB_DE_160_VI186_B1.mzML
RHPYFYAPELLFFAKR	AACcarbamidomethylLLPKLDELRDEGK	15	7	P02768-A	P02768-A	FALSE	FALSE	1	4.1349116761	TRUE	6	138.06808	670.861115	20.0 ppm	peptide;b;y	32179	E171207_15_Lumos_AB_DE_160_VI186_B1.mzML
NECcarbamidomethylFLQHKDDNPNLPR	ETYGEMADCcarbamidomethylCcarbamidomethylAKQEPER	8	12	P02768-A	P02768-A	FALSE	FALSE	1	5.4704090847	TRUE	5	138.06808	842.371587	20.0 ppm	peptide;b;y	18550	E171207_15_Lumos_AB_DE_160_VI186_B1.mzML
HPYFYAPELLFFAKR	LVRPEVDVMCcarbamidomethylTAFHDNEETFLKK	14	22	P02768-A	P02768-A	FALSE	FALSE	1	7.1148874444	TRUE	7	138.06808	688.63809	20.0 ppm	peptide;b;y	32622	E171207_15_Lumos_AB_DE_160_VI186_B1.mzML
ADLAKYICcarbamidomethylENQDSISSK	ECcarbamidomethylCcarbamidomethylEKPLLEKSHCcarbamidomethylIAEVENDEMoxidationPADLPSLAADFVESK	5	5	P02768-A	P02768-A	FALSE	FALSE	1	15.9638569942	TRUE	6	138.06808	1060.161709	20.0 ppm	peptide;b;y	29445	E171207_15_Lumos_AB_DE_160_VI186_B1.mzML
AFKAWAVAR	LAKTYETTLEK	3	3	P02768-A	P02768-A	FALSE	FALSE	1	13.8908356168	TRUE	3	138.06808	818.454338	20.0 ppm	peptide;b;y	21376	E171207_15_Lumos_AB_DE_160_VI186_B1.mzML
VHTECcarbamidomethylCcarbamidomethylHGDLLECcarbamidomethylADDRADLAK				P02768-A		FALSE		1	17.821216973	TRUE	3		862.37876	20.0 ppm	peptide;b;y	13002	E171207_15_Lumos_AB_DE_160_VI186_B1.mzML
MoxidationPCcarbamidomethylAEDYLSVVLNQLCcarbamidomethylVLHEK				P02768-A		FALSE		1	6.3413453548	TRUE	3		845.409672	20.0 ppm	peptide;b;y	34637	E171207_15_Lumos_AB_DE_160_VI186_B1.mzML
VHTECcarbamidomethylCcarbamidomethylHGDLLECcarbamidomethylADDR	LVTDLTK	3	6	P02768-A	P02768-A	FALSE	FALSE	1	15.8502263095	TRUE	3	138.06808	1005.129444	20.0 ppm	peptide;b;y	21730	E171207_15_Lumos_AB_DE_160_VI186_B1.mzML
YKAAFTECcarbamidomethylCcarbamidomethylQAADK	HPYFYAPELLFFAKR	2	14	P02768-A	P02768-A	FALSE	FALSE	1	9.3651631808	TRUE	4	138.06808	925.452903	20.0 ppm	peptide;b;y	30054	E171207_15_Lumos_AB_DE_160_VI186_B1.mzML
VFDEFKPLVEEPQNLIK	DVFLGMoxidationFLYEYAR	6	11	P02768-A	P02768-A	FALSE	FALSE	1	6.3509809833	TRUE	3	138.06808	1274.654042	20.0 ppm	peptide;b;y	35948	E171207_15_Lumos_AB_DE_160_VI186_B1.mzML
LVRPEVDVMoxidationCcarbamidomethylTAFHDNEETFLKK				P02768-A		FALSE		1	12.1468535736	TRUE	4		699.344984	20.0 ppm	peptide;b;y	18680	E171207_15_Lumos_AB_DE_160_VI186_B1.mzML
LKECcarbamidomethylCcarbamidomethylEKPLLEK	FPKAEFAEVSK	2	3	P02768-A	P02768-A	FALSE	FALSE	1	6.6907679045	TRUE	4	138.06808	734.885506	20.0 ppm	peptide;b;y	19608	E171207_15_Lumos_AB_DE_160_VI186_B1.mzML
YTKKVPQVSTPTLVEVSRNLGKVGSK				P02768-A		FALSE		1	0.8788588916	TRUE	5		563.927412	20.0 ppm	peptide;b;y	9991	E171207_15_Lumos_AB_DE_160_VI186_B1.mzML
HAYEYLFMGLFVKDAEAYK				DECOY:P02768-A		TRUE		1	0.2089913788	TRUE	3		765.7114	20.0 ppm	peptide;b;y	16756	E171207_15_Lumos_AB_DE_160_VI186_B1.mzML
DVCcarbamidomethylKNYAEAKDVFLGMFLYEYARR	VFDEFKPLVEEPQNLIK	4	6	P02768-A	P02768-A	FALSE	FALSE	1	7.0602635629	TRUE	4	138.06808	1285.895872	20.0 ppm	peptide;b;y	36463	E171207_15_Lumos_AB_DE_160_VI186_B1.mzML
HPYFYAPELLFFAKR				P02768-A		FALSE		1	11.0013891948	TRUE	3		633.67105	20.0 ppm	peptide;b;y	28942	E171207_15_Lumos_AB_DE_160_VI186_B1.mzML
VPQVSTPTLVEVSRNLGKVGSK				P02768-A		FALSE		1	0.933755211	TRUE	3		765.771725	20.0 ppm	peptide;b;y	33877	E171207_15_Lumos_AB_DE_160_VI186_B1.mzML
NYAEAKDVFLGMoxidationFLYEYAR				P02768-A		FALSE		1	5.6425746224	TRUE	3		772.706744	20.0 ppm	peptide;b;y	30390	E171207_15_Lumos_AB_DE_160_VI186_B1.mzML
FKDLGEENFK				P02768-A		FALSE		1	7.9740981543	TRUE	3		409.540209	20.0 ppm	peptide;b;y	12588	E171207_15_Lumos_AB_DE_160_VI186_B1.mzML
QEPERNECcarbamidomethylFLQHK				P02768-A		FALSE		1	5.1483413187	TRUE	4		429.454844	20.0 ppm	peptide;b;y	9343	E171207_15_Lumos_AB_DE_160_VI186_B1.mzML
HPYFYAPELLFFAKR				P02768-A		FALSE		1	7.1005974133	TRUE	4		475.504808	20.0 ppm	peptide;b;y	28934	E171207_15_Lumos_AB_DE_160_VI186_B1.mzML
RPCcarbamidomethylFSALEVDETYVPK				P02768-A		FALSE		1	12.6857447713	TRUE	3		637.649991	20.0 ppm	peptide;b;y	20137	E171207_15_Lumos_AB_DE_160_VI186_B1.mzML
ASSAKQR	NLGKVGSKCcarbamidomethylCcarbamidomethylK	5	8	P02768-A	P02768-A	FALSE	FALSE	1	4.2637628097	TRUE	3	138.06808	712.372156	20.0 ppm	peptide;b;y	21745	E171207_15_Lumos_AB_DE_160_VI186_B1.mzML
SLHTLFGDK	TCcarbamidomethylVADESAENCcarbamidomethylDK	1	7	P02768-A	P02768-A	FALSE	FALSE	1	10.6230154129	TRUE	4	138.06808	664.050264	20.0 ppm	peptide;b;y	22878	E171207_15_Lumos_AB_DE_160_VI186_B1.mzML
LAKTYETTLEK	VTKCcarbamidomethylCcarbamidomethylTESLVNR	3	3	P02768-A	P02768-A	FALSE	FALSE	1	12.8895066925	TRUE	3	138.06808	967.497816	20.0 ppm	peptide;b;y	16990	E171207_15_Lumos_AB_DE_160_VI186_B1.mzML
KQTALVELVK	CcarbamidomethylCcarbamidomethylKADDKETCcarbamidomethylFAEEGK	1	3	P02768-A	P02768-A	FALSE	FALSE	1	4.9569668311	TRUE	4	138.06808	804.144252	20.0 ppm	peptide;b;y	17996	E171207_15_Lumos_AB_DE_160_VI186_B1.mzML
SHCcarbamidomethylIAEVENDEMoxidationPADLPSLAADFVESK	LKECcarbamidomethylCcarbamidomethylEKPLLEK	1	2	P02768-A	P02768-A	FALSE	FALSE	1	6.0513825768	TRUE	5	138.06808	935.647014	20.0 ppm	peptide;b;y	29392	E171207_15_Lumos_AB_DE_160_VI186_B1.mzML
TPVSDR	MPCcarbamidomethylAEDYLSVVLNQLCcarbamidomethylVLHEK	1	9	P02768-A	P02768-A	FALSE	FALSE	1	9.4975028961	TRUE	4	138.06808	833.162548	20.0 ppm	peptide;b;y	36131	E171207_15_Lumos_AB_DE_160_VI186_B1.mzML
LAKTYETTLEK	TPVSDRVTKCcarbamidomethylCcarbamidomethylTESLVNR	3	9	P02768-A	P02768-A	FALSE	FALSE	1	12.2803054618	TRUE	5	138.06808	711.967615	20.0 ppm	peptide;b;y	17778	E171207_15_Lumos_AB_DE_160_VI186_B1.mzML
VFDEFKPLVEEPQNLIK	CcarbamidomethylCcarbamidomethylAAADPHECcarbamidomethylYAK	6	11	P02768-A	P02768-A	FALSE	FALSE	1	9.7337910905	TRUE	4	138.06808	934.446053	20.0 ppm	peptide;b;y	31481	E171207_15_Lumos_AB_DE_160_VI186_B1.mzML
ALVLIAFAQYLQQCcarbamidomethylPFEDHVK	LVNEVTEFAK	10	6	P02768-A	P02768-A	FALSE	FALSE	1	8.1361113522	TRUE	4	138.06808	944.998153	20.0 ppm	peptide;b;y	36396	E171207_15_Lumos_AB_DE_160_VI186_B1.mzML
NECcarbamidomethylFLQHKDDNPNLPR				P02768-A		FALSE		1	13.8517664565	TRUE	3		666.315236	20.0 ppm	peptide;b;y	12687	E171207_15_Lumos_AB_DE_160_VI186_B1.mzML
QEPERNECcarbamidomethylFLQHKDDNPNLPR				P02768-A		FALSE		1	5.1773091284	TRUE	5		528.051275	20.0 ppm	peptide;b;y	12426	E171207_15_Lumos_AB_DE_160_VI186_B1.mzML
KYLYEIAR	RMoxidationPCcarbamidomethylAEDYLSVVLNQLCcarbamidomethylVLHEK	1	10	P02768-A	P02768-A	FALSE	FALSE	1	2.1939615251	TRUE	4	138.06808	971.495349	20.0 ppm	peptide;b;y	33527	E171207_15_Lumos_AB_DE_160_VI186_B1.mzML
ECcarbamidomethylCcarbamidomethylEKPLLEK	SHCcarbamidomethylIAEVENDEMPADLPSLAADFVESK	5	1	P02768-A	P02768-A	FALSE	FALSE	1	5.2372613686	TRUE	4	138.06808	1105.013275	20.0 ppm	peptide;b;y	33226	E171207_15_Lumos_AB_DE_160_VI186_B1.mzML
YALDRADDACcarbamidomethylELLDGHCcarbamidomethylCcarbamidomethylETHKVTLDTVKLSVEAFEKAPR				DECOY:P02768-A		TRUE		1	0.4599581512	TRUE	4		1159.061329	20.0 ppm	peptide;b;y	24505	E171207_15_Lumos_AB_DE_160_VI186_B1.mzML
SHCcarbamidomethylIAEVENDEMoxidationPADLPSLAADFVESK	LKECcarbamidomethylCcarbamidomethylEKPLLEK	1	2	P02768-A	P02768-A	FALSE	FALSE	1	7.6156749246	TRUE	4	138.06808	1169.306565	20.0 ppm	peptide;b;y	29421	E171207_15_Lumos_AB_DE_160_VI186_B1.mzML
